# Supplementary material for: TASOR epigenetic repressor cooperates with a CNOT1 RNA degradation pathway to repress HIV
Source: Nat Commun. 2022 Jan 10;13:66. doi: 10.1038/s41467-021-27650-5 (PMC8748822; doi:10.1038/s41467-021-27650-5)
Supplement: Supplementary file 5 — Source Data [file 41467_2021_27650_MOESM5_ESM.xlsx]

## Sheet: Fig.1a
	Fig 1a
	HeLa LTR-Luc	TAR+	Delta TAR
		2.483e-08	3.6089e-06
		4.3834e-08	3.634e-06
		3.1428e-08	3.5592e-06

## Sheet: Fig.1b
	Fig 1b
	HA-TASOR	WT			Delta PARP
	0	104.059	94.4006	97.0123	104.059	94.4006	97.0123
	0.5	85.7489	84.9214	91.9675	108.753	115.746	126.985
	1	88.2719	88.0736	81.8733	146.129	150.378	155.997
	2	67.6612	70.7742	67.104	125.763	145.577	177.124
	4	48.6442	44.9008	65.5882	135.636	167.87	206.922

## Sheet: Fig.1c
	Fig 1c	BCA normalized Luc Activity
		siCtrl	siTASOR
		5135.04	50577.7
		5357.87	49741.7
		5898.04	53354.9
		(%)
		Ctrl	TASOR+Ctrl
		95.8412	943.989
		100	928.386
		110.082	995.823
		NRO 18S normalized Luc RNA (Fold increase)
	Total	1	2.73156
		1.00696	2.69395
		0.986233	2.42793
	Nascent	1.23114	1.30153
		1	1.29254
		0.882703	1.3609

## Sheet: Fig.1d
	Fig 1d	Total				Nascent
	pAS1B vector	HA	Vpx WT	Vpx R42A	Vpr HIV-1	HA	Vpx WT	Vpx R42A	Vpr HIV-1
	18s normalized Luc RNA	1.02232	11.2959	2.19804	0.942544	1.03123	6.12638	0.97514	1.03355
		0.995793	3.05081	1.67793	1.10044	1.00114	1.5778	1.09024	0.977629
		1.00058	4.21963	1.521	1.09249	0.871131	2.416	0.858066	0.771049
		0.940427	5.47307	1.20948		0.964718	2.39286	1.19351

## Sheet: Fig.2f
	Fig 2f
	siRNA:	Ctrl	TASOR+Ctrl	CNOT1+Ctrl	TASOR+CNOT1	Ctrl	TASOR+Ctrl	CNOT1+Ctrl	TASOR+CNOT1
	18S normalized Luc RNA	0.959679	2.43048	4.28569	42.8457	1.02371	1.32207	0.942569	2.49722
		1.00696	2.83493	1.76011	11.759	0.982533	1.40528	0.537966	2.26928
		1.07053	7.68318	6.16365	26.9665	0.957614	1.92479	1.07405	2.9636

## Sheet: Fig.2g
	Fig 2g
	siRNA:	Ctrl	TASOR+Ctrl	CNOT1+Ctrl	TASOR+CNOT1	Ctrl	TASOR+Ctrl	CNOT1+Ctrl	TASOR+CNOT1
	18S normalized MORC2 RNA	0.982331	1.84494	1.88942	5.22814	0.899026	1.76405	0.824079	1.91879
		1.00465	2.20926	1.75023	2.64711	1.00348	2.19715	0.851469	2.41803
		0.995793	2.5267	5.44231	6.00734	0.967964	2.02206	1.08442	1.63878

## Sheet: Fig.2h
	Fig 2h
	siRNA:	Ctrl	TASOR+Ctrl	CNOT1+Ctrl	TASOR+CNOT1	Ctrl	TASOR+Ctrl	CNOT1+Ctrl	TASOR+CNOT1
	18S normalized TNF RNA	0.989974	0.875419	3.64716	2.84168	1.01283	0.795537	0.579627	0.814357
		0.925243	0.368275	2.23196	2.68368	1.32932	0.710523	0.722225	1.00333
		0.99153	1.1981	20.5737	11.1887	0.968889	0.412876	0.843476	1.59262

## Sheet: Fig.3f
	Fig 3f
	18s normalized GFP RNA		NT+HA							Dox + HA
		miR Luc	0.000320667	0.00039629	0.0005472				miR Luc	0.000962341	0.00045921	0.00035715
		miR CNOT1	0.00130755	0.0012314	0.00032566	0.00127933	0.00094358	0.00078036	miR CNOT1	0.00388182	0.00484325	0.00275903	0.00318381	0.00099973	0.00121884
			NT+Vpx WT							Dox + HA-Vpx WT
		miR Luc	0.00328435	0.00214388	0.00389387				miR Luc	0.00794933	0.00273112	0.00270517
		miR CNOT1	0.00556082	0.00541609	0.00170218	0.00281808	0.00497042	0.00503035	miR CNOT1	0.0289528	0.0248407	0.0167293	0.015494	0.017328	0.015465
			NT+Vpx R42A							Dox + HA-Vpx R42A
		miR Luc	0.000766643	0.0003781	0.00046546				miR Luc	0.00056572	0.00035307	0.00021925
		miR CNOT1	0.00124495	0.00141964	0.0003955	0.00096399	0.00107998	0.00115044	miR CNOT1	0.00534984	0.00608573	0.00319023	0.00461588	0.00119961	0.0023113

## Sheet: Fig.3g
	Fig 3g
			NT+HA							Dox + HA
	18s normalized GFP RNA	miR Luc	0.00013062	0.000168392	0.0002256				miR Luc	0.00021288	0.000115754	0.00017355
		miR CNOT1	0.0002366	0.00013066	0.000117289	0.000143024	0.00019673	0.00012894	miR CNOT1	0.00011762	0.00020898	0.000179352	0.000162133	0.00013925	0.00016011
			NT+Vpx WT							Dox + HA-Vpx WT
		miR Luc	0.00038936	0.000216088	0.00024639				miR Luc	0.00041126	0.000185885	0.00020164
		miR CNOT1	0.00056004	0.0004506	0.000247839	0.000230076	0.00030429	0.00022876	miR CNOT1	0.00033917	0.00049187	0.000271704	0.000281334	0.00021379	0.00033452
			NT+Vpx R42A							Dox + HA-Vpx R42A
		miR Luc	0.00015548	0.000149363	0.00017326				miR Luc	0.00013803	0.000102439	0.00011197
		miR CNOT1	0.00029573	0.00021718	0.000132404	0.0001577	0.00017311	0.00012816	miR CNOT1	0.00018107	0.00027897	0.000226735	0.000207283	0.0001274	0.00022161

## Sheet: Fig.3h
	Fig 3h
			NT+HA							Dox + HA
	18s normalized GFP RNA	miR Luc	1.9691e-05	5.3171e-05	2.2143e-05				miR Luc	1.0714e-05	5.9987e-05	1.5567e-05
		miR CNOT1	1.2923e-05	4.7899e-05	3.0551e-05	7.4361e-05	8.7397e-06	1.6923e-05	miR CNOT1	1.9451e-05	5.3017e-05	5.4031e-05	8.9409e-05	1.1891e-05	5.0437e-05
			NT+Vpx WT							Dox + HA-Vpx WT
		miR Luc	3.1048e-05	4.569e-05	2.38e-05				miR Luc	9.8864e-06	3.7188e-05	9.9895e-06
		miR CNOT1	1.7819e-05	1.7383e-05	5.0557e-05	5.2726e-05	1.7192e-05	3.4508e-05	miR CNOT1	3.6248e-05	5.6069e-05	4.4612e-05	9.0781e-05	9.0143e-06	4.6911e-05
			NT+Vpx R42A							Dox + HA-Vpx R42A
		miR Luc	3.7643e-05	6.5902e-05	3.3308e-05				miR Luc	7.0082e-06	4.0349e-05	1.8091e-05
		miR CNOT1	2.1967e-05	2.0334e-05	4.4818e-05	7.7011e-05	1.689e-05	2.8872e-05	miR CNOT1	2.2809e-05	6.5547e-05	5.3515e-05	0.00012436	1.4176e-05	9.7147e-05

[truncated: 20 more sheets: Fig.4b, Fig.4e, Fig.4f, Fig.4g, Fig.5-legends, Fig.5b, Fig.5d,  Fig.5e, Fig.5f, Fig.6f, Fig.7b, Fig.7g, Fig.S1b, Fig.S1c, Fig.S1d, Fig.S2g, Fig.S3b, Fig.S3d, Fig.S4d, Fig.S4h]
